# Supplementary material for: Prolonged Antiretroviral Treatment Induces Adipose Tissue Remodelling Associated with Mild Inflammation in SIV-Infected Macaques
Source: Cells. 2022 Oct 2;11(19):3104. doi: 10.3390/cells11193104 (PMC9561982; doi:10.3390/cells11193104)
Supplement: Supplementary file 1 [file cells-11-03104-s001.zip]

Archive with 1 entries (1 files):
- cells-1906025-supplementary.pdf
